# Supplementary material for: Evidence-Based Practice in Psychosocial Oncology from the Perspective of Canadian Service Directors
Source: Curr Oncol. 2023 Apr 1;30(4):3998–4020. doi: 10.3390/curroncol30040303 (PMC10136815; doi:10.3390/curroncol30040303)
Supplement: Supplementary file 1 [file curroncol-30-00303-s001.zip]

Archive with 2 entries (2 files):
- Supplementary S1_Semi-Structured Interview Guide.pdf
- Table S1_Intercoder reliability Data.pdf
